# Supplementary material for: Genomic Profiling of Circulating Tumor DNA Predicts Outcome and Demonstrates Tumor Evolution in ALK-Positive Non-Small Cell Lung Cancer Patients
Source: Cancers (Basel). 2020 Apr 11;12(4):947. doi: 10.3390/cancers12040947 (PMC7226192; doi:10.3390/cancers12040947)
Supplement: Supplementary file 1 [file cancers-12-00947-s001.zip]

Archive with 1 entries (1 files):
- cancers-733499-supplementary.xlsx
