# Supplementary material for: Genomic Profiling of Circulating Tumor DNA Predicts Outcome and Demonstrates Tumor Evolution in ALK-Positive Non-Small Cell Lung Cancer Patients
Source: Cancers (Basel). 2020 Apr 11;12(4):947. doi: 10.3390/cancers12040947 (PMC7226192; doi:10.3390/cancers12040947)
Supplement: Supplementary file 1 [file cancers-12-00947-s001.zip › cancers-733499-supplementary.xlsx]

## Sheet: Supplementary Table S1
Supplemental Table S1: Individual patient profiles
Patient ID	Gender	Age	Histology	Metastasis sites	TNM stage at diagnosis	Smoking history	Packs (years)	Number of ALK TKIs	ALK TKI treatment lines	ALK TKI 1 (months)	ALK TKI 2 (months)	ALK TKI 3 (months)	ALK TKI 4 (months)	Enter study	Total time on ALK TKI (months)	Status / OS
1	F	65	Adenocarcinoma	Adrenal gland	T4N2M1b	Never	N/A	2	2,3	57.4	11.2	N/A	N/A	Prior to ALK1	68.6	Alive
2	F	59	Adenocarcinoma	Bone	NXM1b	Never	N/A	1	1	8	N/A	N/A	N/A	prior to ALK1	8	Alive
3	M	50	Adenocarcinoma	Bone	T4N3M1b	Never	N/A	2	1,2	10.5	8.7	N/A	N/A	prior to ALK2	19.2	19.4
4	M	59	Adenocarcinoma	Bone, liver, lymph node	M1b	-	-	1	1	5	N/A	N/A	N/A	prior to ALK1	5	Alive
5	M	34	Adenocarcinoma	Bone	T2N3M1b	Former	5	4	2,3,4,8	9.4	2.8	14.5	2.6	Prior to ALK1	28.3	34.2
6	F	51	Adenocarcinoma	Bone, CNS, liver	T2N3M1b	Never	N/A	2	1,2	8.3	18.5	N/A	N/A	Prior to ALK1	27.1	Alive
7	F	84	NOS	N/A	T4N3M0	Never	N/A	2	1,2	6.4	5.5	N/A	N/A	prior to ALK1	11.9	Alive
8	M	65	Adenocarcinoma	N/A	T4N3MX	Former	12	2	1,2	2.6	9.6	N/A	N/A	prior to ALK1	12.2	Alive
9	F	66	Adenocarcinoma	Liver	T2N3M1b	Former	30	3	1,2,3	15	6	14	N/A	prior to ALK2	35	Alive
10	F	77	Adenocarcinoma	N/A	N0M0	Active	50	2	1,2	5.7	2.6	N/A	N/A	prior to ALK2	8.3	8.3
11	F	41	Adenocarcinoma	Bone, CNS, liver	T4N2M1b	Never	N/A	2	4,5	80	12	N/A	N/A	prior to ALK2	92	Alive
12	F	56	Adenocarcinoma	Bone, liver	T4N3M1b	Never	N/A	4	2,3,4,5	10.7	16.1	8.1	1.9	prior to ALK3	36.8	42.4
13	M	60	-	Bone, liver	M1b	Former	55	1	1	1.8	N/A	N/A	N/A	prior to ALK1	1.8	1.8
14	F	49	Adenocarcinoma	Lymph node	T4N3M1b	Active	23	2	1,2	30.2	13.4	N/A	N/A	prior to ALK2	43.6	Alive
15	M	72	Adenocarcinoma	N/A	N2M0	Former	14	2	1,2	7.4	15	N/A	N/A	prior to ALK1	22.4	Alive
16	F	57	Adenocarcinoma	N/A	T4N0M1a	Former	5	2	1,2	3.1	12	N/A	N/A	Prior to ALK1	15.1	Alive
17	F	56	Adenocarcinoma	Bone, lymph node	T2N2M1b	Former	30	1	2	11.3	N/A	N/A	N/A	prior to ALK1	11.3	Alive
18	F	38	Adenocarcinoma	Bone	T4N3M1b	Former	2	1	1	28.2	N/A	N/A	N/A	prior to ALK1	28.2	Alive
19	M	38	Adenocarcinoma	N/A	T2N2M0	Former	17	2	1,2	7.3	20.6	N/A	N/A	prior to ALK1	27.9	Alive
20	M	58	Adenocarcinoma	Adrenal gland	T3N3M1b	Former	10	1	1	15	N/A	N/A	N/A	ALK1	21	Alive
21	M	68	Adenocarcinoma	N/A	T4N0M1a	Former	11	2	1,2	2.8	7.4	N/A	N/A	prior to ALK1	10.2	Alive
22	M	38	Adenocarcinoma	Bone, CNS	T2N2M1b	Active	10	3	1,2,3	3.7	14.5	19.9	N/A	prior to ALK2	38.1	Alive
23	M	59	Adenocarcinoma	N/A	T4N2M1a	Former	26	3	1,2,3	19	15.2	0.5	N/A	prior to ALK2	34.7	Alive
24	F	67	Adenocarcinoma	Bone, liver	T4N3M1b	Never	N/A	3	1,2,5	2.5	4.6	1	N/A	Prior to ALK2	8.1	15
Abbreviations: Adeno, Adenocarcinoma; NOS, Not otherwise specified ; M, male; F, female; TNM, Tumor, Node, Metastasis staging; N/A, not applicable; CNS, Central nervous system; OS, overall survival; -, not known

## Sheet: Supplementary Table S2
Supplemental Table S2: NGS ctDNA profiles
Patient ID	Time point	Mutation class	Column1	Coding change	Protein change	Allele frequency	Variant depth	Unique depth	Breakpoint ALK	Breakpoint EML4	COSMIC ID
1	Prior to crizotinib	Fusion	EML4-ALK				72		chr2:29224576	chr2:42296710
		SNV	PIK3CA	c.1133G>A	p.Cys378Tyr	0.0041	26	6391			1041479
	Prior to alectinib	Fusion	EML4-ALK				43		chr2:29224528	chr2:42298967
		SNV	MTOR	c.2641C>T	p.Arg881Cys	0.0013	8	6154			4020689
	Following alectinib	SNV	MTOR	c.2641C>T	p.Arg881Cys	0.0016	10	6192			4020689
2	Prior to alectinib	Fusion	EML4-ALK				275		chr2:29223765	chr2:42297153
	Following alectinib	ND
3	Following crizotinib	ND
	Prior to alectinib	Fusion	EML4-ALK				5		chr2:29224528	chr2:42298967
		Fusion	EML4-ALK				37		chr2:29224141	chr2:42301190
		SNV	ALK	c.3467G>A	p.Cys1156Tyr	0.0034	16	4652			99136
	Progression	Fusion	EML4-ALK				35		chr2:29224141	chr2:42301190
		Fusion	EML4-ALK				28		chr2:29225304	chr2:42301217
4	Prior to alectinib	Fusion	EML4-ALK				769		chr2:29224140	chr2:42279045
		SNV	KRAS	c.35G>A	p.Gly12Asp	0.001	7	6967			521
	Following alectinib	SNV	KRAS	c.35G>A	p.Gly12Asp	0.0025	16	6293			521
5	Prior to crizotinib	Fusion	EML4-ALK				115		chr2:29223812	chr2:42301001
		Fusion	EML4-ALK				7		chr2:29223530	chr2:42295514
	Prior to ceritinib	ND
	Prior to alectinib	Fusion	EML4-ALK				20		chr2:29223815	chr2:42301001
	Following alectinib	ND
	Progression	ND
	Prior to lorlatinib	SNV	ALK	c.3586C>A	p.Leu1196Met	0.0022	7	3129			99137
		SNV	MTOR	c.1942G>A	p.Ala648Thr	0.0029	8	2799			294578
	Following lorlatinib	Fusion	EML4-ALK				22		chr2:29223815	chr2:42301001
		SNV	ALK	c.3586C>A	p.Leu1196Met	0.0028	10	3560			99137
		SNV	ALK	c.3607G>A	p.Asp1203Asn	0.0034	11	3227			6191344
	Progression	Fusion	EML4-ALK				1417		chr2:29223814	chr2:42301001
		SNV	ALK	c.3586C>A	p.Leu1196Met	0.0237	161	6802			99137
		SNV	ALK	c.3607G>A	p.Asp1203Asn	0.0243	148	6081			6191344
		CNV	EGFR
6	Prior to crizotinib	Fusion	EML4-ALK				775		chr2:29224271	chr2:42268753
		SNV	KIT	c.2009C>T	p.Thr670Ile	0.0015	5	3255			12708
		CNV	EGFR
		CNV	MET
	Following crizotinib	Fusion	EML4-ALK				866		chr2:29224271	chr2:42268753
		CNV	EGFR
		CNV	MET
	Prior to alectinib	ND
7	Prior to crizotinib	Fusion	EML4-ALK				45		chr2:29224146	chr2:42280718
		SNV	TP53	c.742C>T	p.Arg248Trp	0.0155	48	3101			10656
		CNV	EGFR
	Following crizotinib	ND
	Prior to alectinib	SNV	TP53	c.742C>T	p.Arg248Trp	0.0021	16	7532			10656
	Progression	Fusion	EML4-ALK				235		chr2:29224146	chr2:42280718
		SNV	TP53	c.742C>T	p.Arg248Trp	0.0178	114	6406			10656
		SNV	ALK	c.3604G>A	p.Gly1202Arg	0.0062	27	4356			144250
8	Prior to crizotinib	Fusion	EML4-ALK				25		chr2:29224302	chr2:42299508
		CNV	EGFR
	Following crizotinib	ND
	Prior to alectinib	ND
9	Prior to ceritinib	SNV	TP53	c.725G>T	p.Cys242Phe	0.001	6	6191			10810
	Prior to alectinib	Fusion	EML4-ALK				1928		chr2:29224527	chr2:42298968
		Fusion	ALK-EML4				1723		chr2:29224526	chr2:42298960
		SNV	ALK	c.3586C>A	p.Leu1196Met	0.0025	11	4378			99137
		SNV	KRAS	c.34G>C	p.Gly12Arg	0.001	6	6020			518
		CNV	EGFR
		CNV	MET
	Following alectinib	ND
	Progression	Fusion	EML4-ALK				14		chr2:29224528	chr2:42298967
10	Prior to alectinib	SNV	KRAS	c.35G>T	p.Gly12Val	0.1832	676	3690			520
		SNV	KEAP1	c.919G>T	p.Glu307*	0.2324	245	1054			6970742
11	Prior to alectinib	SNV	TP53	c.637C>T	p.Arg213*	0.0016	8	5070			10654
	Following alectinib	ND
12	Following ceritinb	SNV	TP53	c.832C>G	p.Pro278Ala	0.0018	7	3922			10814
	Prior to alectinib	SNV	TP53	c.832C>G	p.Pro278Ala	0.0015	6	4107			10814
	Following alectinib
	Prior to lorlatinib
	Progression	SNV	TP53	c.832C>G	p.Pro278Ala	0.0011	3	2655			10814
13	Prior to alectinib	SNV	RB1	c.1422-2A>T		0.781	5874	7521			317959
		SNV	KEAP1	c.781C>T	p.Arg261Trp	0.6744	2581	3827			6924861
		CNV	ERBB2
	Following alectinib/	SNV	RB1	c.1422-2A>T		0.795	5038	6337			317959
	progression	SNV	KEAP1	c.781C>T	p.Arg261Trp	0.6885	1574	2286			6924861
14	Prior to alectinib	SNV	GNAS	c.601C>T	p.Arg201Cys	0.0041	11	2674			27887
15	Prior to ceritinib	SNV	TP53	c.736A>G	p.Met246Val	0.0017	9	5207			43555
	Prior to alectinib	ND
16	Prior to crizotinib	CNV	EGFR
	Following crizotinib	ND
	Prior to alectinib	ND
17	Prior to crizotinib	ND
	Following crizotinib	ND
	Prior to alectinib	SNV	STK11	c.766G>A	p.Glu256Lys	0.0012	9	7505			6902220
18	Prior to crizotinib	ND
	Following crizotinib	ND
19	Prior to crizotinib	ND
	Prior to alectinib	ND
20	Prior to crizotinib	ND
21	Prior to crizotinib	ND
	Following crizotinib	ND
	Prior to crizotinib	ND
22	Prior to ceritinib	ND
	Following ceritinb	ND
	Prior to alectinib	ND
23	Prior to alectinib	ND
	Prior to ceritinib	ND
24	Prior to alectinib	ND
Abbreviations: NGS, Next-generation sequencing; ddPCR, droplet digital PCR; SNV, single nucleotide variant; CNV, copy-number variation; *, translation termination; CDS, coding DNA sequence; ND, not detected

## Sheet: Supplmentary Table S3
Supplemental Table S3: ddPCR ctDNA quantification
Patient ID	Sample number	Sample type	Gene	Mutation			Mutated DNA						Wild-type DNA						Total number of droplets		Allele frequency (%)
				CDS	Protein		Positive droplets	Conc. (copies/ μl reaction)	CI min	CI Max	Copies/ml plasma		Positive droplets	Conc. (copies/ μl reaction)	CI min	CI Max	Copies/ml plasma				AF	CI min	CI Max
9	1	Plasma	ALK	c.3586C>A	p.L1196M		0	0	0	0.064	0		4590	101.9	97.7	106.2	4483.6		55299
	2	Plasma	ALK	c.3586C>A	p.L1196M		0	0	0	0.075	0		5034	132.4	123	139	5825.6		47281
	3	Plasma	ALK	c.3586C>A	p.L1196M		0	0	0	0.062	0		5185	111.7	108.7	114.8	4914.8		57233
	4	Plasma	ALK	c.3586C>A	p.L1196M		0	0	0	0.063	0		6227	137.7	134.1	141.4	6058.8		56373
	5	Plasma	ALK	c.3586C>A	p.L1196M		0	0	0	0.097	0		4922	171.9	162	181	6145.42		36210
	6	Plasma	ALK	c.3586C>A	p.L1196M		18	0.39	0.23	0.59	19.0667		47039	2278	2200	2360	111369		54969		0.017	0.008	0.025
	7	Plasma	ALK	c.3586C>A	p.L1196M		41	1.3	0.6	2	46.475		23874	1213	1165	1261	43364.8		37115		0.107	0.04	0.17
	8	Plasma	ALK	c.3586C>A	p.L1196M		14	0.29	0.16	0.47	18.2286		8394	188	183.6	192.7	11817.1		56839		0.15	0.06	0.24
	9	Plasma	ALK	c.3586C>A	p.L1196M		0	0	0	0.064	0		3153	69.6	65.4	74.1	4083.2		54883
	10	Plasma	ALK	c.3586C>A	p.L1196M		0	0	0	0.064	0		5232	116.9	113.8	120.1	7620.15		55303
	11	Plasma	ALK	c.3586C>A	p.L1196M		0	0	0	0.059	0		2643	53.3	51.2	55.3	3234.76		59723
	12	Plasma	ALK	c.3586C>A	p.L1196M		0	0	0	0.06	0		4568	94.8	91.6	98	4767.09		58981
	13	Plasma	ALK	c.3586C>A	p.L1196M		0	0	0	0.06	0		4646	97	90	104	5690.67		58686
	14	Plasma	ALK	c.3586C>A	p.L1196M		0	0	0	0.205193	0		1169	82.9108	78.1665	87.6743	5634.09		17179
	8	PBC	ALK	c.3586C>A	p.L1196M		0	0	0	0.083	0		30036	1468.5	1440	1504	11112750		42695.5
	1	Plasma	ALK	c.3604G>A	p.G1202R		0	0	0	0.0680978	0		2683	62.6189	60.1068	64.9911	2755.23		51761
	2	Plasma	ALK	c.3604G>A	p.G1202R		0	0	0	0.0924331	0		2582	82.4822	77.4514	87.1584	3629.22		38134
	3	Plasma	ALK	c.3604G>A	p.G1202R		0	0	0	0.0621855	0		3714	79.7279	76.7005	82.4739	3508.03		56682
	4	Plasma	ALK	c.3604G>A	p.G1202R		0	0	0	0.0647097	0		3813	85.378	81.4949	89.0049	3756.63		54471
	5	Plasma	ALK	c.3604G>A	p.G1202R		0	0	0	0.0965236	0		4407	151.302	133.13	171.212	5409.04		36518
	6	Plasma	ALK	c.3604G>A	p.G1202R		0	0	0	0.113107	0		29280	3301.02	3246.3	3353.67	161383		31164
	7	Plasma	ALK	c.3604G>A	p.G1202R		0	0	0	0.0602447	0		37916	1228.54	1183.95	1268.52	43920.4		58508
	8	Plasma	ALK	c.3604G>A	p.G1202R		0	0	0	0.169339	0		3580	222.026	214.764	229.332	13955.9		20816
	9	Plasma	ALK	c.3604G>A	p.G1202R		0	0	0	0.0623969	0		2968	63.4951	61.2127	65.782	3725.05		56490
	10	Plasma	ALK	c.3604G>A	p.G1202R		0	0	0	0.060743	0		5708	121.82	117.8	125.793	7940.86		58028
	11	Plasma	ALK	c.3604G>A	p.G1202R		1	0.0308295	0	0.147249	0		1615	50.8733	46.9247	54.8911	3087.48		38161
	12	Plasma	ALK	c.3604G>A	p.G1202R		0	0	0	0.0635088	0		3715	81.5073	78.8886	84.1318	4098.65		55501
	13	Plasma	ALK	c.3604G>A	p.G1202R		1	0.0210854	0	0.100707	1.23701		4984	110.082	107.029	113.143	6458.14		55796
	14	Plasma	ALK	c.3604G>A	p.G1202R		11	0.228262	0.11786	0.392451	10.8578		3888	83.5715	80.0253	87.0823	3975.29		56700		0.272389	0.108775	0.436003
3	1	Plasma	ALK	c.3467G>A	p.C1156Y		0	0	0	0.072	0		3606	89.9	87	92.9	5456		49009
	2	Plasma	ALK	c.3467G>A	p.C1156Y		0	0	0	0.092	0		2980	95.3	91.6	99.2	4193.2		38297
	3	Plasma	ALK	c.3467G>A	p.C1156Y		0	0	0	0.096	0		2547	84.4	74	95	4951.47		36805
	4	Plasma	ALK	c.3467G>A	p.C1156Y		0	0	0	0.094	0		5399	181.9	174	190	8003.6		37679
	5	Plasma	ALK	c.3467G>A	p.C1156Y		1	0.03	-0.03	0.15	0		1691	55.2	52.5	57.8	3736.62		36916
	6	Plasma	ALK	c.3467G>A	p.C1156Y		5	0.17	-0.02	0.36	9.06667		2474	85.1	81.7	88.4	4538.67		35468		0.19	0	0.37
	7	Plasma	ALK	c.3467G>A	p.C1156Y		10	0.32	0.06	0.58	20.8593		3015	100.6	97.1	104.2	6557.63		36771		0.32	0.04	0.52
	8	Plasma	ALK	c.3467G>A	p.C1156Y		11	0.36	0.18	0.62	21.8483		3007	103.4	90	117	6275.31		35751		0.35	0.11	0.56
	9	Plasma	ALK	c.3467G>A	p.C1156Y		0	0	0	0.098	0		1853	62.3	52	72	4217.23		35902
	10	Plasma	ALK	c.3467G>A	p.C1156Y		0	0	0	0.093	0		3613	117.6	113.8	121.5	6676.65		37975
	11	Plasma	ALK	c.3467G>A	p.C1156Y		2	0.06	0.01	0.2	0		2408	76.1	70	82	4185.5		38432
	12	Plasma	ALK	c.3467G>A	p.C1156Y		0	0	0	0.187669	0		1652	108.309	103.096	113.545	4765.59		18783
	13	Plasma	ALK	c.3467G>A	p.C1156Y		0	0	0	0.192739	0		1069	70.8568	66.6162	75.1128	4156.93		18289
	14	Plasma	ALK	c.3467G>A	p.C1156Y		0	0	0	0.094	0		284	9	7.9	10	5808		37437
	8	PBC	ALK	c.3467G>A	p.C1156Y		0	0	0	0.064	0		22406	616	580	655	6776000		54960
4	1	Plasma	KRAS	c.35G>A	p.G12D		50	1.26	0.85	1.65	50.05		29928	1198	1176	1221	47587.2		46854		0.105	0.069	0.134
	2	Plasma	KRAS	c.35G>A	p.G12D		2	0.07	0.01	0.23	0		2367	88.9	82	95	5432.78		32538
	3	Plasma	KRAS	c.35G>A	p.G12D		6	0.14	0	0.29	8.83154		5248	132.8	128.2	137.3	8377.35		49171		0.11	0.0699898	0.13502
	4	Plasma	KRAS	c.35G>A	p.G12D		8	0.2	0.06	0.38	12.6165		3230	84.6	78	91	5336.77		46541		0.24	0	0.41
	5	Plasma	KRAS	c.35G>A	p.G12D		6	0.15	0.05	0.31	9.16667		3185	84.7	81.8	87.7	5176.11		45834		0.18	0.02	0.33
	6	Plasma	KRAS	c.35G>A	p.G12D		3	0.07	0.02	0.2	3.91111		3785	97.1	90	104	5425.27		47790		0.08	0	0.17
	1	PBC	KRAS	c.35G>A	p.G12D		0	0	0	0.096	0		29985	1983	1930	2030	10906500		36810
10	1	Plasma	KRAS	c.35G>T	p.G12V		58	1.37	0.89	1.83	83.7222		3151	76.6	72.2	81.1	4681.11		49996		1.75	1.1	2.3
	2	Plasma	KRAS	c.35G>T	p.G12V		81	1.98	1.5	2.46	121		3291	83.3	80.5	86.2	5090.56		48140		2.3	1.8	2.8
	3	Plasma	KRAS	c.35G>T	p.G12V		47	1.19	0.72	1.62	68.4445		1715	44	40.9	46.9	2530.72		46682		2.6	1.7	3.4
	4	Plasma	KRAS	c.35G>T	p.G12V		119	3	2.5	3.6	154.386		2092	54.7	52.4	57.1	2814.97		46028		5.3	4.3	6.2
	5	Plasma	KRAS	c.35G>T	p.G12V		208	6	5.2	6.8	366.667		3451	104.1	97	111	6361.67		40757		5.5	4.7	6.2
	6	Plasma	KRAS	c.35G>T	p.G12V		784	19	17.6	20.3	1061.59		2553	62.9	60.4	65.4	3514.41		49009		23.2	21.7	24.6
	7	Plasma	KRAS	c.35G>T	p.G12V		828	23.4	21.8	25	1430		3222	93.8	90.6	97.5	5732.22		42048		20	18.7	21.2
	8	Plasma	KRAS	c.35G>T	p.G12V		1128	33.3	30.3	36.1	2035		3416	103.9	100.4	107.4	6349.44		40408		24.3	23	25.5
A16	7	PBC	KRAS	c.35G>T	p.G12V		0	0	0	0.062	0		24563	661	653	669	7271000		57141
	1	Tissue	KRAS	c.35G>T	p.G12V		6335	139.1	135	142.9	3060.2		1795	37.8	36	39.5	831.6		56816		78.6	77.8	79.5
5	1	Plasma	ALK	c.3586C>A	p.L1196M		0	0	0	0.062	0		9744	221.3	216	227	11128.2		56829
	2	Plasma	ALK	c.3586C>A	p.L1196M		0	0	0	0.256744	0		279	24.1527	21.3219	26.9903	1079.32		13730
	3	Plasma	ALK	c.3586C>A	p.L1196M		0	0	0	0.078	0		1611	42.8	39.9	45.4	3221.26		45120
	4	Plasma	ALK	c.3586C>A	p.L1196M		0	0	0	0.07	0		3150	76.2	73.6	78.9	3026.83		50203
	5	Plasma	ALK	c.3586C>A	p.L1196M		0	0	0	0.087	0		1141	33.6	28	40	3203.2		40494
	6	Plasma	ALK	c.3586C>A	p.L1196M		5	0.08	0.01	0.16	3.4		6890	103	95.5	100.1	4069.9		82903		0.08	0.02	0.18
	7	Plasma	ALK	c.3586C>A	p.L1196M		0	0	0	0.068	0		3577	83.7	79.3	88.8	3234.89		52061
	8	Plasma	ALK	c.3586C>A	p.L1196M		0	0	-0.02	0.11	0		5111	123.7	120.3	127.1	4913.64		51195
	9	Plasma	ALK	c.3586C>A	p.L1196M		0	0	0	0.074	0		4592	119.5	116	122.9	4618.51		47549
	10	Plasma	ALK	c.3586C>A	p.L1196M		0	0	0	0.072	0		4126	103.8	94	113	4240.97		48841
	11	Plasma	ALK	c.3586C>A	p.L1196M		0	0	0	0.065	0		2082	46.2	44.2	48.2	3477.16		54066
	12	Plasma	ALK	c.3586C>A	p.L1196M		0	0	0	0.068	0		4310	101.9	98.9	104.9	8095.39		51950
	13	Plasma	ALK	c.3586C>A	p.L1196M		0	0	0	0.095	0		949	30.4	28.4	32.3	2349.84		37255
	14	Plasma	ALK	c.3586C>A	p.L1196M		12	0.29	0.09	0.54	11.8486		4404	113.4	110	116.7	4633.2		47930		0.26	0.05	0.41
	15	Plasma	ALK	c.3586C>A	p.L1196M		5	0.08	0.02	0.16	3		15825	238.1	212.2	218.9	8474.2		86371		0.04	0.01	0.08
	16	Plasma	ALK	c.3586C>A	p.L1196M		0	0	0	0.15	0		1442	73.6	69.8	77.4	4906.67		23787
	17	Plasma	ALK	c.3586C>A	p.L1196M		0	0	0	0.066	0		5125	119.2	116	122.5	5994.06		53178
	19	Plasma	ALK	c.3586C>A	p.L1196M		3	0.205899	0.0488634	0.545779	0		1947	141.833	135.545	148.153	6934.04		17143
	20	Plasma	ALK	c.3586C>A	p.L1196M		34	0.72	0.51	1	36.2057		12827	311	306	317	15638.9		55190		0.23	0.15	0.31
	21	Plasma	ALK	c.3586C>A	p.L1196M		40	0.86	0.62	1.15	44.5176		15378	386	379	392	19981.2		55032		0.22	0.15	0.29
	22	Plasma	ALK	c.3586C>A	p.L1196M		544	21.5	19.7	23.3	854.028		9902	471	462	481	18709.2		30003		4.37	4.01	4.73
	18	PBC	ALK	c.3586C>A	p.L1196M		0	0	0	0.059	0		26235	685	677	693	7535000		59439
	15	Plasma	ALK	c.3607G>A	p.D1203N		0	0	0	0.188351	0		1149	74.5413	70.2383	78.8601	3045.55		18715
	16	Plasma	ALK	c.3607G>A	p.D1203N		6	0.143753	0	0.302877	9.5835		2359	57.9178	55.5826	60.2576	3861.19		49107		0.247586	0	0.51977
	17	Plasma	ALK	c.3607G>A	p.D1203N		0	0	0	0.0968153	0		2070	68.8658	65.9024	71.8367	3462.97		36408
	18	Plasma	ALK	c.3607G>A	p.D1203N		2	0.0434459	0	0.139163	0		4024	90.8292	87.1749	94.3084	3711.02		54159
	19	Plasma	ALK	c.3607G>A	p.D1203N		2	0.0698119	0.0105762	0.223622	0		2310	83.5265	80.1245	86.9384	4083.52		33705
	21	Plasma	ALK	c.3607G>A	p.D1203N		20	0.698741	0.116837	1.22432	36.1701		5650	216.006	207.976	223.27	11181.5		33684		0.32244	0.0632697	0.551969
	22	Plasma	ALK	c.3607G>A	p.D1203N		728	16.9567	15.5807	18.3753	673.56		18021	514.481	506.869	522.077	20436.3		50874		3.19073	2.95257	3.43644
7	1	Plasma	ALK	c.3604G>A	p.G1202R		0	0	0	0.11	0		27025	2287	2160	2420	132405		31539
	3	Plasma	ALK	c.3604G>A	p.G1202R		0	0	0	0.061	0		28673	810	796	823	45987.1		57632
	4	Plasma	ALK	c.3604G>A	p.G1202R		0	0	0	0.063	0		22307	600	590	611	36413.8		55820
	5	Plasma	ALK	c.3604G>A	p.G1202R		0	0	0	0.063	0		27298	781	769	794	52867.7		56255
	6	Plasma	ALK	c.3604G>A	p.G1202R		0	0	0	0.061	0		20972	532	509	556	30203.9		57690
	7	Plasma	ALK	c.3604G>A	p.G1202R		0	0	0	0.065	0		20258	550	532	566	30250		54264
	8	Plasma	ALK	c.3604G>A	p.G1202R		0	0	0	0.061	0		19767	494	452	537	26346.7		57667
	9	Plasma	ALK	c.3604G>A	p.G1202R		6	0.22	0.09	0.45	11.3882		9624	416	393	443	21534.1		32315		0.052	0.009	0.096
	10	Plasma	ALK	c.3604G>A	p.G1202R		22	0.56	0.35	0.82	31.7935		19747	650	626	679	36903.2		46533		0.086	0.047	0.122
	11	Plasma	ALK	c.3604G>A	p.G1202R		91	1.95	1.58	2.38	107.25		16530	422	415	428	23210		54893		0.46	0.37	0.56
	11	PBC	ALK	c.3604G>A	p.G1202R		0	0	0	0.06	0		17933	426	410	441	4686000		58988
	1	Plasma	TP53	c.742C>T	p.R248W		498	20.9	14	28	1344.44		19375	1360	1260	1460	87485.4		28277		1.51	1.13	1.89
	2	Plasma	TP53	c.742C>T	p.R248W		0	0	0	0.12	0		3453	143.4	138.6	148.2	21908.3		30097
	3	Plasma	TP53	c.742C>T	p.R248W		0	0	0	0.11	0		12658	586	571	601	36966.3		32259
	4	Plasma	TP53	c.742C>T	p.R248W		6	0.23	0.09	0.48	15.5096		9843	463	426	499	31221.5		30271		0.05	0.008	0.092
	5	Plasma	TP53	c.742C>T	p.R248W		44	1.8	1.3	2.3	135.385		12096	621	603	640	46707.7		29490		0.28	0.19	0.37
	6	Plasma	TP53	c.742C>T	p.R248W		9	0.36	0.17	0.66	22.7097		8311	393	354	431	24791.4		29279		0.09	0.03	0.15
	7	Plasma	TP53	c.742C>T	p.R248W		45	1.8	1.3	2.4	110		8156	387	375	399	23650		29074		0.47	0.33	0.61
	8	Plasma	TP53	c.742C>T	p.R248W		281	10.3	9.1	11.5	610.37		9041	386	378	394	22874.1		32349		2.59	2.29	2.89
	9	Plasma	TP53	c.742C>T	p.R248W		18	0.75	0.45	1.15	43.1373		6244	293	279	308	16852.3		28301		0.25	0.13	0.37
	10	Plasma	TP53	c.742C>T	p.R248W		76	2.7	2.2	3.4	170.323		10076	435	427	444	27440.9		32571		0.63	0.48	0.77
	11	Plasma	TP53	c.742C>T	p.R248W		19	0.71	0.43	1.08	433.889		937	35.4	33.2	37.7	21633.3		31590		2	1	2.8
	11	PBC	TP53	c.742C>T	p.R248W		0	0	0	0.11	0		8078	338	324	351	20655.6		32382
Abbreviations: PBC, peripheral blood cells; ddPCR, droplet digital PCR; CDS, coding DNA sequence; conc., concentration; CI, confidence interval; no., number; AF, Allele frequency

## Sheet: Supplementary Table S4
Supplemental Table S4: ddPCR assay information
Locus	Gene	Mutation		COSMIC ID	Manufacturer	Assay ID	Amplicon size (bp)	Annealing temperature (°C)	Validateda	LoDb
		CDS	Amino acid
Chr2:29445258	ALK	c.3467G>A	p.C1156Y	COSM99136	Applied Biosystems		62	60	No	3
Chr2:29443631	ALK	c.3586C>A	p.L1196M	COSM99137	Applied Biosystems		62	60	No	5
Chr2:29443613	ALK	c.3604G>A	p.G1202R	COSM144250	Applied Biosystems		63	60	No	5
Chr2:29443610	ALK	c.3607G>A	p.D1203N	COSM6191344	Applied Biosystems		65	60	No	5
Chr12:25398284	KRAS	c.35G>A	p.G12D	COSM521	Bio-Rad	dHsaCP2500596, dHsaCP2500597	57	55	Yes	3
Chr12:25398284	KRAS	c.35G>T	p.G12V	COSM520	Bio-Rad	dHsaCP2500592, dHsaCP2500593	57	55	Yes	3
Chr17:7577539	TP53	c.742C>T	p.R248W	COSM10656	Bio-Rad	dHsaCP2000107, dHsaCP2000108	65	55	Yes	3
Abbreviations: ddPCR, droplet digital PCR; CDS, coding DNA sequence; bp, base pairs; LoD, limit of detection
aWet-lab validated by Bio-Rad		bThe minimum number of positive mutant droplets for a sample to be mutation-positive
